# Supplementary material for: Susceptibility of Austrian Clinical Klebsiella and Enterobacter Isolates Linked to Patient-Related Data
Source: Front Microbiol. 2016 Feb 5;7:34. doi: 10.3389/fmicb.2016.00034 (PMC4743402; doi:10.3389/fmicb.2016.00034)
Supplement: Supplementary file 1 [file Table_1.XLSX]

## Sheet: Tabelle1
Klebsiella spp.
Antibiotic	1998	1999	2000	2001	2002	2003	2004	2005	2006	2007	2008	2009	2010	2011	2012	2013	2014
AN	6,1% (20/326)	0% (0/325)	0,3% (2/579)	1% (6/628)	1,6% (10/613)	1,3% (8/593)	1,4% (8/581)	6,9% (49/710)	5,2% (38/737)	2,5% (20/808)	0,9% (9/968)	0,9% (8/899)	1,6% (13/816)	11,9% (73/612)	6,7% (37/556)	8,8% (59/672)	4,7% (6/127)
AUG	7,1% (81/1138)	6,4% (74/1163)	4,9% (48/971)	4,5% (52/1144)	4,2% (47/1107)	5,5% (61/1113)	6% (69/1146)	9% (113/1253)	9% (117/1304)	11,9% (179/1503)	11,4% (202/1776)	17,4% (319/1830)	14% (273/1951)	10% (195/1959)	8,5% (169/1988)	10,6% (225/2113)	7,7% (40/520)
CAZ	4,1% (26/630)	0,3% (2/636)	3,3% (20/610)	3,2% (20/632)	3,1% (19/613)	2,8% (17/598)	5,4% (32/590)	11,6% (83/714)	4,7% (61/1302)	5,8% (87/1503)	6% (107/1776)	7,4% (135/1828)	8,5% (165/1951)	11,6% (157/1358)	12,3% (124/1006)	13,1% (145/1109)	12,2% (30/246)
CIP	3,1% (35/1138)	1,8% (21/1163)	2,1% (20/972)	1,7% (20/1143)	2,6% (29/1107)	3,4% (38/1113)	4,5% (52/1146)	4,9% (62/1253)	4,5% (59/1304)	5,9% (89/1503)	6,9% (123/1776)	8,9% (163/1830)	10,9% (213/1952)	9,8% (192/1960)	8,4% (168/1992)	10,1% (214/2122)	8,6% (45/521)
CTX	1,3% (14/1051)	0,2% (2/1079)	2,2% (20/924)	1,8% (21/1144)	2% (22/1107)	1,5% (17/1109)	3% (34/1146)	6,9% (87/1253)	4,7% (61/1302)	5,9% (88/1502)	6,1% (108/1776)	7,3% (133/1829)	7,9% (154/1952)	11,6% (227/1958)	7,8% (155/1992)	9,1% (192/2119)	6,7% (35/522)
FM	17% (88/519)	17,1% (90/526)	26,3% (145/551)	23,2% (145/624)	20% (114/571)	18,9% (111/587)	21,1% (134/635)	21,7% (130/598)	20,1% (121/602)	21,4% (166/774)	33% (299/905)	33,2% (287/864)	31,1% (307/987)	26,4% (138/523)	16,9% (13/77)	18% (9/50)	0% (0/11)
GM	5,4% (61/1138)	2,4% (28/1163)	2% (19/972)	2,1% (24/1141)	1,6% (18/1105)	1,3% (14/1113)	3,3% (38/1145)	6,5% (82/1253)	8,1% (105/1304)	9,3% (140/1502)	6,8% (121/1776)	14,1% (258/1829)	8,1% (158/1952)	10,5% (162/1546)	5,9% (75/1279)	9,3% (128/1370)	9% (27/301)
IPM	0% (0/1138)	0% (0/719)	0% (0/369)	0% (0/300)	0,3% (1/340)	0% (0/349)	0% (0/104)	0% (0/53)	0% (0/30)	1,6% (1/63)	0,2% (1/464)	0,6% (3/506)	2,5% (11/440)	1,2% (6/516)	2,2% (12/556)	3% (20/672)	3,9% (5/128)
MEM	0% (0/15)	0% (0/19)	0% (0/303)	0% (0/341)	0% (0/287)	0% (0/265)	0% (0/493)	0,4% (3/714)	0% (0/740)	0,4% (3/814)	0,2% (2/985)	0,4% (4/1075)	1,2% (13/1090)	0,6% (6/1007)	1,4% (14/1007)	1,8% (20/1110)	2% (5/246)
PT	12,8% (42/328)	12,2% (40/327)	4,7% (27/579)	3,2% (20/627)	3,3% (20/614)	6,6% (39/595)	3,8% (38/1005)	5,4% (68/1253)	6,1% (79/1303)	3,7% (55/1502)	5% (89/1775)	5,1% (93/1829)	7,7% (150/1952)	7,9% (122/1549)	11,2% (143/1274)	14,9% (205/1373)	13,3% (40/301)
SXT	8,6% (98/1138)	4% (47/1163)	4,3% (42/972)	4,3% (49/1143)	7,5% (83/1107)	6,6% (74/1113)	9,7% (111/1146)	11% (138/1252)	11,9% (155/1304)	8,8% (133/1503)	10,8% (192/1776)	12,4% (226/1828)	15,9% (310/1952)	16,5% (323/1959)	11,5% (229/1992)	14,2% (302/2121)	15,9% (83/521)
Enterobacter spp.
Antibiotic	1998	1999	2000	2001	2002	2003	2004	2005	2006	2007	2008	2009	2010	2011	2012	2013	2014
AN	0,5% (1/218)	1,1% (3/262)	1,3% (6/464)	1% (4/409)	0,4% (2/456)	1,1% (6/543)	2,2% (10/447)	1,3% (7/528)	2,3% (12/516)	1,5% (9/606)	0,3% (2/785)	0,6% (4/724)	0,5% (3/611)	0% (0/464)	1,3% (6/448)	0,6% (3/531)	0% (0/82)
CAZ	17,6% (74/421)	23,2% (113/488)	25,2% (122/485)	22,7% (93/410)	15,9% (73/458)	26,5% (144/544)	24,2% (109/451)	17,9% (95/530)	17% (139/816)	20,2% (184/909)	18,4% (217/1177)	16,5% (201/1220)	18,4% (213/1159)	20,5% (168/818)	26,6% (175/657)	26,5% (188/710)	24,3% (33/136)
CIP	5,8% (43/737)	8,9% (72/812)	9,3% (71/766)	6,9% (48/694)	6,4% (48/754)	10,5% (88/837)	7,5% (54/724)	6,6% (53/804)	4,2% (34/816)	7,7% (70/909)	3,3% (39/1177)	2,3% (28/1220)	2,6% (30/1159)	2,5% (28/1126)	2,8% (30/1065)	2,9% (33/1120)	3,7% (9/241)
CTX	18% (121/671)	21,1% (163/774)	22,8% (167/733)	21,2% (147/695)	15,8% (119/754)	21,8% (182/834)	22,2% (161/724)	20,3% (163/804)	17,3% (141/814)	21% (191/909)	19,1% (225/1177)	17,5% (213/1220)	19,5% (226/1159)	19% (213/1124)	21,6% (229/1061)	21,2% (237/1118)	18,8% (45/240)
FM	29,5% (94/319)	32,3% (108/334)	40,3% (194/481)	45,9% (150/327)	36% (122/339)	35,4% (127/359)	28,6% (91/318)	32,9% (101/307)	23,2% (76/328)	26,4% (90/341)	22,1% (95/430)	20,9% (83/397)	27,8% (116/417)	30,1% (50/166)	18,8% (3/16)	11,1% (1/9)	33,3% (1/3)
GM	0,9% (7/737)	1,2% (10/812)	1% (8/764)	1% (7/693)	2,1% (16/754)	3% (25/837)	2,8% (20/723)	1,7% (14/804)	2,4% (20/817)	5,5% (50/908)	2,6% (31/1177)	6,6% (80/1220)	1,7% (20/1159)	1,4% (13/945)	4,2% (35/824)	4% (35/872)	0,6% (1/170)
IPM	0,4% (3/737)	0,4% (2/531)	0% (0/233)	0% (0/189)	0% (0/266)	0% (0/275)	0% (0/73)	4,8% (1/21)	0% (0/9)	6,1% (3/49)	0,3% (1/378)	0,8% (3/373)	0% (0/243)	0,3% (1/390)	0,9% (4/464)	1,5% (8/528)	0% (0/80)
MEM	25% (2/8)	0% (0/24)	0% (0/296)	0% (0/237)	0% (0/210)	0% (0/287)	0% (0/391)	0% (0/533)	0% (0/519)	0,5% (3/608)	0,1% (1/794)	0,4% (3/854)	0% (0/772)	0,1% (1/683)	0,6% (4/659)	1,1% (8/709)	0% (0/136)
PT	20,7% (152/736)	16,3% (130/798)	20,3% (152/750)	17,6% (119/675)	19,7% (145/737)	19,5% (159/816)	21,4% (150/700)	25,7% (199/773)	20,9% (166/794)	19,4% (171/880)	17,4% (192/1105)	16,4% (189/1153)	24,6% (263/1069)	29,3% (172/587)	17,2% (74/431)	17,4% (59/339)	17,3% (13/75)
SXT	3,4% (25/737)	4,9% (40/812)	6% (46/765)	6,5% (45/695)	5% (38/754)	4,7% (39/835)	6,4% (46/723)	7,7% (62/803)	6,7% (55/818)	6,4% (58/909)	6,7% (79/1178)	6,6% (81/1221)	7,6% (88/1161)	7,7% (87/1125)	7,2% (77/1064)	4,6% (52/1119)	5% (12/239)
AN, amikacin; AMC, amoxicillin-clavulanic acid; CAZ, ceftazidime; CIP, ciprofloxacin; CTX, cefotaxime; NF, nitrofurantoin; GM, gentamicin; IPM, imipenem; MEM, meropenem; PT, piperacillin/tazobactam; SXT, trimethoprim/sulfamethoxazole
Suppl. Table1
